# Supplementary material for: Identification and analysis of isoflavone reductase gene family in Gossypium hirsutum L
Source: Sci Rep. 2023 Apr 7;13:5703. doi: 10.1038/s41598-023-32213-3 (PMC10082034; doi:10.1038/s41598-023-32213-3)
Supplement: Supplementary file 1 — Supplementary Tables. [file 41598_2023_32213_MOESM1_ESM.zip]

Archive with 4 entries (4 files):
- Supplementary Table S1.xlsx
- Supplementary Table S2.xlsx
- Supplementary Table S3.xlsx
- Supplementary Table S4.docx
