# Supplementary material for: Identification and analysis of isoflavone reductase gene family in Gossypium hirsutum L
Source: Sci Rep. 2023 Apr 7;13:5703. doi: 10.1038/s41598-023-32213-3 (PMC10082034; doi:10.1038/s41598-023-32213-3)
Supplement: Supplementary file 1 — Supplementary Tables. [file 41598_2023_32213_MOESM1_ESM.zip › Supplementary Table S1.xlsx]

## Sheet: Sheet1
Supplementary Table S1. Gene locus ID and their proposed names of all observed species
Gene ID	New ID
Ga01G1248.1	GaIFR1
Ga03G1146.1	GaIFR2
Ga03G2533.1	GaIFR3
Ga03G2689.1	GaIFR4
Ga04G0203.1	GaIFR5
Ga05G1235.1	GaIFR6
Ga06G1586.1	GaIFR7
Ga06G2310.1	GaIFR8
Ga08G1793.1	GaIFR9
Ga08G1797.1	GaIFR10
Ga10G1173.1	GaIFR11
Ga11G2632.1	GaIFR12
Ga12G0128.1	GaIFR13
Ga12G1133.1	GaIFR14
Gbar_A01G010650.1	GbIFR1A
Gbar_A03G009060.1	GbIFR2A
Gbar_A03G021430.1	GbIFR3A
Gbar_A03G022820.1	GbIFR4A
Gbar_A05G011430.1	GbIFR5A
Gbar_A06G014300.1	GbIFR6A
Gbar_A06G022590.1	GbIFR7A
Gbar_A08G016610.1	GbIFR8A
Gbar_A08G016630.1	GbIFR9A
Gbar_A10G011010.1	GbIFR10A
Gbar_A12G006550.1	GbIFR11A
Gbar_A12G018270.1	GbIFR12A
Gbar_A12G027740.1	GbIFR13A
Gbar_D01G011200.1	GbIFR1D
Gbar_D02G010220.1	GbIFR2D
Gbar_D02G023390.1	GbIFR3D
Gbar_D02G024680.1	GbIFR4D
Gbar_D04G018650.1	GbIFR5D
Gbar_D05G011870.1	GbIFR6D
Gbar_D06G014980.1	GbIFR7D
Gbar_D06G023370.1	GbIFR8D
Gbar_D08G017320.1	GbIFR9D
Gbar_D08G017330.1	GbIFR10D
Gbar_D09G008480.1	GbIFR11D
Gbar_D10G017450.1	GbIFR12D
Gbar_D12G006590.1	GbIFR13D
Gbar_D12G018370.1	GbIFR14D
Gbar_D12G027630.1	GbIFR15D
Gh_A01G0933.1	GhIFR1A
Gh_A03G0704.1	GhIFR2A
Gh_A03G1719.1	GhIFR3A
Gh_A03G1849.1	GhIFR4A
Gh_A04G1088.1	GhIFR5A
Gh_A05G0995.1	GhIFR6A
Gh_A06G1170.1	GhIFR7A
Gh_A06G1714.1	GhIFR8A
Gh_A08G1366.1	GhIFR9A
Gh_A08G1368.1	GhIFR10A
Gh_A10G2274.1	GhIFR11A
Gh_A12G0592.1	GhIFR12A
Gh_A12G1558.1	GhIFR13A
Gh_A12G2406.1	GhIFR14A
Gh_D01G0977.1	GhIFR1D
Gh_D02G0949.1	GhIFR2D
Gh_D02G2151.1	GhIFR3D
Gh_D02G2288.1	GhIFR4D
Gh_D05G1113.1	GhIFR5D
Gh_D06G1457.1	GhIFR6D
Gh_D06G2263.1	GhIFR7D
Gh_D08G1661.1	GhIFR8D
Gh_D08G1662.1	GhIFR9D
Gh_D10G1660.1	GhIFR10D
Gh_D11G1380.1	GhIFR11D
Gh_D12G0604.1	GhIFR12D
Gh_D12G1686.1	GhIFR13D
Gh_D12G2642.1	GhIFR14D
Gorai.002G127000.1	GrIFR1
Gorai.004G179800.1	GrIFR2
Gorai.004G179900.1	GrIFR3
Gorai.005G108300.1	GrIFR4
Gorai.005G244500.1	GrIFR5
Gorai.005G258300.1	GrIFR6
Gorai.007G150200.1	GrIFR7
Gorai.008G067100.1	GrIFR8
Gorai.008G186500.1	GrIFR9
Gorai.008G285400.1	GrIFR10
Gorai.009G121600.1	GrIFR11
Gorai.010G161400.1	GrIFR12
Gorai.010G246600.1	GrIFR13
Gorai.011G186200.1	GrIFR14
Gorai.012G161600.1	GrIFR15
AT1G16720	AtIFR1
AT1G75290	AtIFR2
AT2G20360	AtIFR3
AT4G18810	AtIFR4
AT4G34540	AtIFR5
AT4G35250	AtIFR6
AT5G18660	AtIFR7
Glyma.01G009500	GmIFR1
Glyma.01G172600	GmIFR2
Glyma.01G172700	GmIFR3
Glyma.01G211800	GmIFR4
Glyma.04G001500	GmIFR5
Glyma.04G009800	GmIFR6
Glyma.04G012300	GmIFR7
Glyma.04G131100	GmIFR8
Glyma.05G132200	GmIFR9
Glyma.05G161000	GmIFR10
Glyma.06G001000	GmIFR11
Glyma.06G009800	GmIFR12
Glyma.06G012100	GmIFR13
Glyma.06G030900	GmIFR14
Glyma.06G218300	GmIFR15
Glyma.06G249500	GmIFR16
Glyma.07G191500	GmIFR17
Glyma.07G266200	GmIFR18
Glyma.08G086800	GmIFR19
Glyma.08G118400	GmIFR20
Glyma.09G011100	GmIFR21
Glyma.10G204800	GmIFR22
Glyma.11G070400	GmIFR23
Glyma.11G070500	GmIFR24
Glyma.11G070600	GmIFR25
Glyma.12G042700	GmIFR26
Glyma.12G148400	GmIFR27
Glyma.13G127400	GmIFR28
Glyma.13G185200	GmIFR29
Glyma.13G215400	GmIFR30
Glyma.13G244900	GmIFR31
Glyma.13G247100	GmIFR32
Glyma.15G066900	GmIFR33
Glyma.15G068800	GmIFR34
Glyma.15G115500	GmIFR35
Glyma.20G185700	GmIFR36
LOC_Os02g04510	OsIFR1
LOC_Os02g47610	OsIFR2
LOC_Os03g15360	OsIFR3
LOC_Os06g49120	OsIFR4
LOC_Os08g44000	OsIFR5
LOC_Os12g16220	OsIFR6
LOC_Os12g16410	OsIFR7
Potri.002G255900	PtIFR1
Potri.004G156650	PtIFR2
Potri.004G183100	PtIFR3
Potri.007G003500	PtIFR4
Potri.008G204900	PtIFR5
Potri.009G118000	PtIFR6
Potri.009G143000	PtIFR7
Potri.011G168400	PtIFR8
Potri.014G000400	PtIFR9
Potri.014G193300	PtIFR10
Thecc.01G032500	TcIFR1
Thecc.01G249300	TcIFR2
Thecc.02G047100	TcIFR3
Thecc.02G083200	TcIFR4
Thecc.06G002300	TcIFR5
Thecc.06G049200	TcIFR6
VIT_203s0038g03250	VvIFR1
VIT_203s0038g04680	VvIFR2
VIT_203s0038g04710	VvIFR3
VIT_209s0054g01770	VvIFR4
VIT_210s0003g01640	VvIFR5
VIT_217s0000g04150	VvIFR6
VIT_218s0001g12690	VvIFR7
ZmPHJ40.01G293700	ZmIFR1
ZmPHJ40.01G404300	ZmIFR2
ZmPHJ40.05G130600	ZmIFR3
ZmPHJ40.K016300	ZmIFR4
