# Supplementary material for: Identification and analysis of isoflavone reductase gene family in Gossypium hirsutum L
Source: Sci Rep. 2023 Apr 7;13:5703. doi: 10.1038/s41598-023-32213-3 (PMC10082034; doi:10.1038/s41598-023-32213-3)
Supplement: Supplementary file 1 — Supplementary Tables. [file 41598_2023_32213_MOESM1_ESM.zip › Supplementary Table S2.xlsx]

## Sheet: Sheet1
Supplementary Table S2. Duplicated gene pairs in 10 combinations (Ga-Ga, Ga-Gb, Ga-Gr, Gb-Gb, Gb-Gr, Gh-Gh, Gh-Ga, Gh-Gb, Gh-Gr and Gr-Gr).
Ga01G1248.1	Ga03G1146.1
Ga03G1146.1	Ga03G2533.1
Ga03G1146.1	Ga06G0105.1
Ga12G0128.1	Ga12G1133.1
Ga01G1248.1	Gorai.002G127000.1
Ga03G2533.1	Gorai.005G244500.1
Ga03G2689.1	Gorai.005G258300.1
Ga03G1146.1	Gorai.005G108300.1
Gorai.004G179800.1	Ga08G1793.1
Ga04G0203.1	Gorai.012G161600.1
Gorai.005G108300.1	Ga06G0105.1
Ga05G1235.1	Gorai.009G121600.1
Ga06G2310.1	Gorai.010G246600.1
Ga06G1586.1	Gorai.010G161400.1
Gorai.007G150200.1	Ga11G2632.1
Gorai.008G285400.1	Ga12G0128.1
Gorai.008G186500.1	Ga12G1133.1
Gorai.008G067100.1	Ga12G2406.1
Ga10G1173.1	Gorai.011G186200.1
Ga01G1248.1	Gbar_A01G010650.1
Ga01G1248.1	Gbar_D01G011200.1
Ga02G1587.1	Gbar_A01G020550.1
Ga02G0748.1	Gbar_A02G012190.1
Ga02G1587.1	Gbar_A09G014770.1
Ga02G1587.1	Gbar_D01G021690.1
Ga02G0748.1	Gbar_D03G007600.1
Ga02G1587.1	Gbar_D09G014910.1
Ga03G0630.1	Gbar_A02G005640.1
Ga03G2533.1	Gbar_A03G021430.1
Ga03G2689.1	Gbar_A03G022820.1
Ga03G1293.1	Gbar_A03G010470.1
Ga03G1146.1	Gbar_A03G009060.1
Ga03G2533.1	Gbar_D02G023390.1
Ga03G2689.1	Gbar_D02G024680.1
Ga03G0630.1	Gbar_D02G006360.1
Ga03G1293.1	Gbar_D02G013140.1
Ga03G1146.1	Gbar_D02G010220.1
Ga04G0442.1	Gbar_A04G011220.1
Ga04G0442.1	Gbar_D04G015940.1
Ga05G1235.1	Gbar_A05G011430.1
Ga05G1235.1	Gbar_D05G011870.1
Ga06G0105.1	Gbar_A03G009060.1
Ga06G1527.1	Gbar_A06G013700.1
Ga06G1528.1	Gbar_A06G013710.1
Ga06G2310.1	Gbar_A06G022590.1
Ga06G1586.1	Gbar_A06G014300.1
Ga06G0105.1	Gbar_D02G010220.1
Ga06G2310.1	Gbar_D06G023370.1
Ga06G1527.1	Gbar_D06G013800.1
Ga06G1528.1	Gbar_D06G013780.1
Ga06G1586.1	Gbar_D06G014980.1
Ga07G1124.1	Gbar_A07G010970.1
Ga07G1226.1	Gbar_A07G011820.1
Ga07G0051.1	Gbar_A07G000720.1
Ga07G1124.1	Gbar_A09G010030.1
Ga07G1124.1	Gbar_D07G011340.1
Ga07G1226.1	Gbar_D07G012220.1
Ga07G0051.1	Gbar_D07G000730.1
Ga07G1124.1	Gbar_D09G009650.1
Ga08G1793.1	Gbar_A08G016610.1
Ga08G1793.1	Gbar_D08G017320.1
Ga09G1574.1	Gbar_A01G020550.1
Ga09G1060.1	Gbar_A07G010970.1
Ga09G1060.1	Gbar_A09G010030.1
Ga09G1574.1	Gbar_A09G014770.1
Ga09G2679.1	Gbar_A09G025210.1
Ga09G0337.1	Gbar_A09G003090.1
Ga09G0845.1	Gbar_A09G007460.1
Ga09G0337.1	Gbar_A10G010770.1
Ga09G1574.1	Gbar_D01G021690.1
Ga09G1060.1	Gbar_D07G011340.1
Ga09G0939.1	Gbar_D09G008480.1
Ga09G1060.1	Gbar_D09G009650.1
Ga09G0337.1	Gbar_D09G002890.1
Ga09G2679.1	Gbar_D09G024870.1
Ga09G0845.1	Gbar_D09G007180.1
Ga09G1574.1	Gbar_D09G014910.1
Ga09G2679.1	Gbar_D09G007180.1
Ga10G2859.1	Gbar_A06G013710.1
Ga10G1964.1	Gbar_A09G003090.1
Ga10G1173.1	Gbar_A10G011010.1
Ga10G1459.1	Gbar_A10G013390.1
Ga10G1964.1	Gbar_A10G010770.1
Ga10G2859.1	Gbar_D06G013780.1
Ga10G1964.1	Gbar_D09G002890.1
Ga10G1964.1	Gbar_D10G009030.1
Ga10G2859.1	Gbar_D10G002240.1
Ga10G1173.1	Gbar_D10G017450.1
Ga10G1459.1	Gbar_D10G014930.1
Ga11G2711.1	Gbar_A11G013140.1
Ga11G3800.1	Gbar_A11G002730.1
Ga11G2711.1	Gbar_D11G013900.1
Ga11G3800.1	Gbar_D11G003110.1
Ga12G0289.1	Gbar_A05G041730.1
Ga12G1133.1	Gbar_A12G018270.1
Ga12G0128.1	Gbar_A12G027740.1
Ga12G0289.1	Gbar_A12G026150.1
Ga12G0479.1	Gbar_A12G024260.1
Ga12G2903.1	Gbar_A12G000080.1
Ga12G2406.1	Gbar_A12G006550.1
Ga12G0289.1	Gbar_D08G010940.1
Ga12G1133.1	Gbar_D12G018370.1
Ga12G0128.1	Gbar_D12G027630.1
Ga12G0289.1	Gbar_D12G026100.1
Ga12G0479.1	Gbar_D12G024210.1
Ga12G2903.1	Gbar_D12G000140.1
Ga12G2406.1	Gbar_D12G006590.1
Ga13G2701.1	Gbar_A13G023660.1
Ga13G1793.1	Gbar_A13G015950.1
Ga13G2701.1	Gbar_D13G024170.1
Ga13G1793.1	Gbar_D13G015670.1
Gbar_A01G010650.1	Gbar_D01G011200.1
Gbar_A03G009060.1	Gbar_A06G000770.1
Gbar_A03G021430.1	Gbar_D02G023390.1
Gbar_A03G022820.1	Gbar_D02G024680.1
Gbar_A03G009060.1	Gbar_D02G010220.1
Gbar_A03G009060.1	Gbar_D06G000840.1
Gbar_A05G011430.1	Gbar_D05G011870.1
Gbar_A06G000770.1	Gbar_D02G010220.1
Gbar_A06G014300.1	Gbar_D06G014980.1
Gbar_A06G022590.1	Gbar_D06G023370.1
Gbar_A08G016610.1	Gbar_D08G017320.1
Gbar_A09G008890.1	Gbar_D09G008480.1
Gbar_A10G011010.1	Gbar_D10G017450.1
Gbar_A12G018270.1	Gbar_D12G018370.1
Gbar_A12G027740.1	Gbar_D12G027630.1
Gbar_A12G006550.1	Gbar_D12G006590.1
Gbar_D02G010220.1	Gbar_D06G000840.1
Gbar_A01G010650.1	Gorai.002G127000.1
Gbar_A03G021430.1	Gorai.005G244500.1
Gbar_A03G022820.1	Gorai.005G258300.1
Gbar_A03G009060.1	Gorai.005G108300.1
Gbar_A05G011430.1	Gorai.009G121600.1
Gbar_A06G000770.1	Gorai.005G108300.1
Gbar_A06G014300.1	Gorai.010G161400.1
Gbar_A06G022590.1	Gorai.010G246600.1
Gbar_A08G016610.1	Gorai.004G179800.1
Gbar_A10G011010.1	Gorai.011G186200.1
Gbar_A11G013900.1	Gorai.007G150200.1
Gbar_A12G018270.1	Gorai.008G186500.1
Gbar_A12G027740.1	Gorai.008G285400.1
Gbar_A12G006550.1	Gorai.008G067100.1
Gbar_D01G011200.1	Gorai.002G127000.1
Gbar_D01G011200.1	Gorai.005G108300.1
Gbar_D02G023390.1	Gorai.005G244500.1
Gbar_D02G024680.1	Gorai.005G258300.1
Gbar_D02G010220.1	Gorai.005G108300.1
Gbar_D04G018650.1	Gorai.012G161600.1
Gbar_D05G011870.1	Gorai.009G121600.1
Gbar_D06G000840.1	Gorai.005G108300.1
Gbar_D06G014980.1	Gorai.010G161400.1
Gbar_D06G023370.1	Gorai.010G246600.1
Gbar_D08G017320.1	Gorai.004G179800.1
Gbar_D09G008480.1	Gorai.006G093300.1
Gbar_D10G017450.1	Gorai.011G186200.1
Gbar_D11G014670.1	Gorai.007G150200.1
Gbar_D12G018370.1	Gorai.008G186500.1
Gbar_D12G006590.1	Gorai.008G067100.1
Gbar_D12G027630.1	Gorai.008G285400.1
Ga01G1248.1	Gh_A01G0933.1
Ga01G1248.1	Gh_D01G0977.1
Ga03G2533.1	Gh_A03G1719.1
Ga03G2689.1	Gh_A03G1849.1
Ga03G1146.1	Gh_A03G0704.1
Ga03G2533.1	Gh_D02G2151.1
Ga03G2689.1	Gh_D02G2288.1
Ga03G1146.1	Gh_D02G0949.1
Ga04G0203.1	Gh_A04G1088.1
Ga05G1235.1	Gh_A05G0995.1
Ga05G1235.1	Gh_D05G1113.1
Ga06G0105.1	Gh_A03G0704.1
Ga06G2310.1	Gh_A06G1714.1
Ga06G1586.1	Gh_A06G1170.1
Ga06G0105.1	Gh_D02G0949.1
Ga06G2310.1	Gh_D06G2263.1
Ga06G1586.1	Gh_D06G1457.1
Ga08G1793.1	Gh_A08G1366.1
Ga08G1793.1	Gh_D08G1661.1
Ga10G1173.1	Gh_D10G1660.1
Ga11G2632.1	Gh_A11G1233.1
Ga11G2632.1	Gh_D11G1380.1
Ga12G1133.1	Gh_A12G1558.1
Ga12G0128.1	Gh_A12G2406.1
Ga12G2406.1	Gh_A12G0592.1
Ga12G1133.1	Gh_D12G1686.1
Ga12G2406.1	Gh_D12G0604.1
Gh_A01G0933.1	Gbar_D01G011200.1
Gbar_A01G010650.1	Gh_D01G0977.1
Gbar_A03G009060.1	Gh_A06G0074.1
Gh_A03G1719.1	Gbar_D02G023390.1
Gh_A03G1849.1	Gbar_D02G024680.1
Gbar_A03G021430.1	Gh_D02G2151.1
Gbar_A03G022820.1	Gh_D02G2288.1
Gbar_A03G009060.1	Gh_D02G0949.1
Gh_A03G0704.1	Gbar_D02G010220.1
Gbar_A05G011430.1	Gh_D05G1113.1
Gh_A05G0995.1	Gbar_D05G011870.1
Gh_A06G1170.1	Gbar_A06G014300.1
Gh_A06G1714.1	Gbar_A06G022590.1
Gbar_A06G022590.1	Gh_D06G2263.1
Gh_A06G1170.1	Gbar_D06G014980.1
Gbar_A06G014300.1	Gh_D06G1457.1
Gh_A06G1714.1	Gbar_D06G023370.1
Gh_A08G1366.1	Gbar_A08G016610.1
Gh_A08G1368.1	Gbar_A08G016630.1
Gh_A08G1366.1	Gbar_D08G017320.1
Gbar_A08G016610.1	Gh_D08G1661.1
Gbar_A08G016630.1	Gh_D08G1662.1
Gh_A09G0748.1	Gbar_D09G008480.1
Gbar_A10G011010.1	Gh_D10G1660.1
Gbar_A11G013900.1	Gh_D11G1380.1
Gh_A12G2406.1	Gbar_A12G027740.1
Gh_A12G1558.1	Gbar_A12G018270.1
Gh_A12G0592.1	Gbar_D12G006590.1
Gbar_A12G006550.1	Gh_D12G0604.1
Gh_A12G2406.1	Gbar_D12G027630.1
Gh_A12G1558.1	Gbar_D12G018370.1
Gbar_A12G018270.1	Gh_D12G1686.1
Gh_A01G0933.1	Gh_D01G0977.1
Gh_A01G0933.1	Gh_D02G0949.1
Gh_A03G0704.1	Gh_A06G0074.1
Gh_A03G1719.1	Gh_D02G2151.1
Gh_A03G1849.1	Gh_D02G2288.1
Gh_A03G0704.1	Gh_D02G0949.1
Gh_A03G0704.1	Gh_D06G0047.1
Gh_A05G0995.1	Gh_D05G1113.1
Gh_A06G0074.1	Gh_D02G0949.1
Gh_A06G1170.1	Gh_D06G1457.1
Gh_A06G1714.1	Gh_D06G2263.1
Gh_A08G1366.1	Gh_D08G1661.1
Gh_A11G1233.1	Gh_D11G1380.1
Gh_A12G1558.1	Gh_D12G1686.1
Gh_A12G0592.1	Gh_D12G0604.1
Gh_A12G2406.1	Gh_D12G2642.1
Gh_D01G0977.1	Gh_D02G0949.1
Gh_D02G0949.1	Gh_D06G0047.1
Gh_D10G1660.1	Gh_A10G2274.1
Gh_A01G0933.1	Gorai.002G127000.1
Gh_A01G0933.1	Gorai.005G108300.1
Gh_A03G1719.1	Gorai.005G244500.1
Gh_A03G1849.1	Gorai.005G258300.1
Gh_A03G0704.1	Gorai.005G108300.1
Gh_A05G0995.1	Gorai.009G121600.1
Gh_A06G0074.1	Gorai.005G108300.1
Gh_A06G1714.1	Gorai.010G246600.1
Gh_A06G1170.1	Gorai.010G161400.1
Gh_A08G1366.1	Gorai.004G179800.1
Gh_A11G1233.1	Gorai.007G150200.1
Gh_A12G1558.1	Gorai.008G186500.1
Gh_A12G0592.1	Gorai.008G067100.1
Gh_A12G2406.1	Gorai.008G285400.1
Gh_D01G0977.1	Gorai.002G127000.1
Gh_D01G0977.1	Gorai.005G108300.1
Gh_D02G0949.1	Gorai.002G127000.1
Gh_D02G0949.1	Gorai.005G108300.1
Gh_D02G2151.1	Gorai.005G244500.1
Gh_D02G2288.1	Gorai.005G258300.1
Gh_D05G1113.1	Gorai.009G121600.1
Gh_D06G0047.1	Gorai.005G108300.1
Gh_D06G1457.1	Gorai.010G161400.1
Gh_D06G2263.1	Gorai.010G246600.1
Gh_D08G1661.1	Gorai.004G179800.1
Gh_D10G1660.1	Gorai.011G186200.1
Gh_D11G1380.1	Gorai.007G150200.1
Gh_D12G1686.1	Gorai.008G186500.1
Gh_D12G0604.1	Gorai.008G067100.1
Gorai.002G127000.1	Gorai.005G108300.1
