# Supplementary material for: Identification and analysis of isoflavone reductase gene family in Gossypium hirsutum L
Source: Sci Rep. 2023 Apr 7;13:5703. doi: 10.1038/s41598-023-32213-3 (PMC10082034; doi:10.1038/s41598-023-32213-3)
Supplement: Supplementary file 1 — Supplementary Tables. [file 41598_2023_32213_MOESM1_ESM.zip › Supplementary Table S3.xlsx]

## Sheet: Sheet1
Supplementary Table S3. Non-synonymous (Ka) and synonymous (Ks) divergence values for Ga-Ga, Ga-Gb, Ga-Gr, Gb-Gb, Gb-Gr, Gh-Gh, Gh-Ga, Gh-Gb, Gh-Gr and Gr-Gr.
Gene pair 1	Gene pair 2	Ka	Ks	Ka/Ks
Ga01G1248.1	Ga03G1146.1	0.12479	0.545815	0.22863
Ga01G1248.1	Gorai.002G127000.1	0.0173967	0.0212028	0.820488
Ga03G2533.1	Gorai.005G244500.1	0.0157149	0.0339864	0.462387
Ga03G2689.1	Gorai.005G258300.1	0.00444446	0.020883	0.212826
Ga03G1146.1	Gorai.005G108300.1	0.015079	0.0378844	0.398026
Gorai.004G179800.1	Ga08G1793.1	0.00278487	0.0421657	0.066046
Ga04G0203.1	Gorai.012G161600.1	0.0277777	0.0564751	0.491858
Ga05G1235.1	Gorai.009G121600.1	0.00595611	0.031043	0.191866
Ga06G2310.1	Gorai.010G246600.1	0.0220833	0.0219877	1.00435
Ga06G1586.1	Gorai.010G161400.1	0.0116997	0.0263553	0.443923
Gorai.007G150200.1	Ga11G2632.1	0.0172774	0.0440009	0.39266
Gorai.008G285400.1	Ga12G0128.1	0.00851418	0.0368675	0.23094
Gorai.008G186500.1	Ga12G1133.1	0.00459537	0.0375413	0.122408
Ga10G1173.1	Gorai.011G186200.1	0.0104998	0.0451405	0.232602
Ga01G1248.1	Gbar_A01G010650.1	0.0142184	0.0052265	2.72045
Ga01G1248.1	Gbar_D01G011200.1	0.0190034	0.0320049	0.593766
Ga03G2533.1	Gbar_A03G021430.1	0.00282021	0.00956188	0.294943
Ga03G2689.1	Gbar_A03G022820.1	0.00221976	0.00688868	0.322233
Ga03G1146.1	Gbar_A03G009060.1	0.00519747	0.00475061	1.09406
Ga03G2533.1	Gbar_D02G023390.1	0.0229958	0.0338494	0.679356
Ga03G2689.1	Gbar_D02G024680.1	0.00667475	0.0209012	0.319347
Ga03G1146.1	Gbar_D02G010220.1	0.0157009	0.0418804	0.374899
Ga05G1235.1	Gbar_A05G011430.1	0.00074262	0.00702993	0.105637
Ga05G1235.1	Gbar_D05G011870.1	0.00778621	0.0323971	0.240337
Ga06G2310.1	Gbar_A06G022590.1	0.00682987	0.00434941	1.5703
Ga06G1586.1	Gbar_A06G014300.1	0.00507187	0.0117973	0.429917
Ga06G2310.1	Gbar_D06G023370.1	0.0206601	0.0265612	0.777829
Ga06G1586.1	Gbar_D06G014980.1	0.0123722	0.0311111	0.397676
Ga08G1793.1	Gbar_D08G017320.1	0.0111995	0.0326138	0.343396
Ga10G1173.1	Gbar_A10G011010.1	0.00418083	0.00366413	1.14102
Ga10G1173.1	Gbar_D10G017450.1	0.0104934	0.0336715	0.311639
Ga12G1133.1	Gbar_A12G018270.1	0	0.00405133	0
Ga12G0128.1	Gbar_A12G027740.1	0.0377236	0.0549265	0.686802
Ga12G1133.1	Gbar_D12G018370.1	0.00373367	0.0415331	0.0898963
Ga12G0128.1	Gbar_D12G027630.1	0.00851418	0.0368675	0.23094
Gbar_A01G010650.1	Gbar_D01G011200.1	0.0128026	0.033286	0.384624
Gbar_A03G021430.1	Gbar_D02G023390.1	0.0229848	0.0339041	0.677936
Gbar_A03G022820.1	Gbar_D02G024680.1	0.00667722	0.0279671	0.238753
Gbar_A03G009060.1	Gbar_D02G010220.1	0.0158617	0.038476	0.41225
Gbar_A05G011430.1	Gbar_D05G011870.1	0.0070044	0.0349408	0.200465
Gbar_A06G014300.1	Gbar_D06G014980.1	0.0086795	0.0286146	0.303324
Gbar_A06G022590.1	Gbar_D06G023370.1	0.0192715	0.0220442	0.874222
Gbar_A08G016610.1	Gbar_D08G017320.1	0.0126068	0.0326519	0.386098
Gbar_A10G011010.1	Gbar_D10G017450.1	0.0147309	0.029864	0.493265
Gbar_A12G018270.1	Gbar_D12G018370.1	0.00373367	0.0372748	0.100166
Gbar_A12G027740.1	Gbar_D12G027630.1	0.0442903	0.0716408	0.618228
Gbar_A12G006550.1	Gbar_D12G006590.1	0.0196579	0.0343452	0.572362
Gbar_A01G010650.1	Gorai.002G127000.1	0.0142353	0.0236426	0.602103
Gbar_A03G021430.1	Gorai.005G244500.1	0.0157074	0.0340415	0.461419
Gbar_A03G022820.1	Gorai.005G258300.1	0.0044461	0.0279427	0.159115
Gbar_A03G009060.1	Gorai.005G108300.1	0.0158617	0.0365526	0.433943
Gbar_A05G011430.1	Gorai.009G121600.1	0.00520932	0.0334784	0.155603
Gbar_A06G014300.1	Gorai.010G161400.1	0.00799378	0.0238731	0.334844
Gbar_A06G022590.1	Gorai.010G246600.1	0.020691	0.017519	1.18106
Gbar_A08G016610.1	Gorai.004G179800.1	0.00557818	0.0422151	0.132137
Gbar_A10G011010.1	Gorai.011G186200.1	0.0147399	0.0412862	0.357017
Gbar_A12G018270.1	Gorai.008G186500.1	0.00459537	0.0320619	0.143328
Gbar_A12G027740.1	Gorai.008G285400.1	0.0442903	0.0716408	0.618228
Gbar_A12G006550.1	Gorai.008G067100.1	0.0106304	0.0257095	0.413482
Gbar_D01G011200.1	Gorai.002G127000.1	0.0042393	0.0188986	0.224318
Gbar_D01G011200.1	Gorai.005G108300.1	0.111173	0.533197	0.208504
Gbar_D02G023390.1	Gorai.005G244500.1	0.00710906	0.0191704	0.370836
Gbar_D02G024680.1	Gorai.005G258300.1	0.00221832	0.00690255	0.321377
Gbar_D02G010220.1	Gorai.005G108300.1	0.00594475	0.00551304	1.07831
Gbar_D05G011870.1	Gorai.009G121600.1	0.00154063	0.0172492	0.0893162
Gbar_D06G014980.1	Gorai.010G161400.1	0.00362145	0.00947132	0.382359
Gbar_D06G023370.1	Gorai.010G246600.1	0.00957605	0.00435415	2.19929
Gbar_D08G017320.1	Gorai.004G179800.1	0.00837608	0.0185195	0.452285
Gbar_D10G017450.1	Gorai.011G186200.1	0.00418083	0.0185023	0.225962
Gbar_D12G006590.1	Gorai.008G067100.1	0.0110924	0.0257659	0.430505
Gbar_D12G027630.1	Gorai.008G285400.1	0	0.00805377	0
Ga01G1248.1	Gh_A01G0933.1	0.00944151	0.0052402	1.80175
Ga01G1248.1	Gh_D01G0977.1	0.0190034	0.026575	0.715086
Ga03G2533.1	Gh_A03G1719.1	0.00423431	0.00956188	0.442832
Ga03G2689.1	Gh_A03G1849.1	0.00221894	0.0173619	0.127805
Ga03G1146.1	Gh_A03G0704.1	0.00397109	0.00857424	0.463142
Ga03G2533.1	Gh_D02G2151.1	0.0214966	0.039065	0.550277
Ga03G2689.1	Gh_D02G2288.1	0.0055597	0.0244208	0.227663
Ga03G1146.1	Gh_D02G0949.1	0.0150805	0.0418668	0.360202
Ga04G0203.1	Gh_A04G1088.1	0.00686033	0.00907041	0.756342
Ga05G1235.1	Gh_A05G0995.1	0.00148533	0.00703955	0.210998
Ga05G1235.1	Gh_D05G1113.1	0.00670396	0.031043	0.215957
Ga06G2310.1	Gh_A06G1714.1	0.0401944	0.0255381	1.5739
Ga06G1586.1	Gh_A06G1170.1	0.0161198	0.0143732	1.12152
Ga06G2310.1	Gh_D06G2263.1	0.022068	0.0265221	0.832062
Ga06G1586.1	Gh_D06G1457.1	0.023682	0.0358988	0.659688
Ga08G1793.1	Gh_A08G1366.1	0.00418071	0.00457144	0.914527
Ga08G1793.1	Gh_D08G1661.1	0.00698329	0.0373327	0.187055
Ga10G1173.1	Gh_D10G1660.1	0.0115488	0.0375313	0.307711
Ga11G2632.1	Gh_D11G1380.1	0.0107731	0.0305041	0.353171
Ga12G1133.1	Gh_A12G1558.1	0	0.0163606	0
Ga12G0128.1	Gh_A12G2406.1	0.00485635	0.00400001	1.21408
Ga12G1133.1	Gh_D12G1686.1	0.00373367	0.0372748	0.100166
Gh_A01G0933.1	Gbar_D01G011200.1	0.0085047	0.0333653	0.254896
Gbar_A01G010650.1	Gh_D01G0977.1	0.0128026	0.0284394	0.45017
Gh_A03G1719.1	Gbar_D02G023390.1	0.024445	0.0339041	0.721005
Gh_A03G1849.1	Gbar_D02G024680.1	0.00667475	0.0315744	0.211398
Gbar_A03G021430.1	Gh_D02G2151.1	0.0214863	0.0391287	0.549119
Gbar_A03G022820.1	Gh_D02G2288.1	0.00556176	0.0315099	0.176508
Gbar_A03G009060.1	Gh_D02G0949.1	0.0152586	0.038464	0.396698
Gh_A03G0704.1	Gbar_D02G010220.1	0.0152586	0.0403917	0.377765
Gbar_A05G011430.1	Gh_D05G1113.1	0.00595647	0.0334784	0.17792
Gh_A05G0995.1	Gbar_D05G011870.1	0.00622007	0.0248264	0.250542
Gh_A06G1170.1	Gbar_A06G014300.1	0.0114715	0.00692987	1.65538
Gh_A06G1714.1	Gbar_A06G022590.1	0.0385037	0.0255044	1.50969
Gbar_A06G022590.1	Gh_D06G2263.1	0.0206767	0.0220119	0.939344
Gh_A06G1170.1	Gbar_D06G014980.1	0.0198888	0.031986	0.621798
Gbar_A06G014300.1	Gh_D06G1457.1	0.019876	0.0333567	0.595862
Gh_A06G1714.1	Gbar_D06G023370.1	0.0288049	0.0327176	0.88041
Gh_A08G1366.1	Gbar_A08G016610.1	0.00417925	0.00457667	0.913164
Gh_A08G1368.1	Gbar_A08G016630.1	0.00278229	0.00932413	0.298397
Gh_A08G1366.1	Gbar_D08G017320.1	0.0154265	0.0375225	0.411127
Gbar_A08G016610.1	Gh_D08G1661.1	0.00979149	0.0373764	0.26197
Gbar_A08G016630.1	Gh_D08G1662.1	0.008379	0.0331415	0.252825
Gbar_A10G011010.1	Gh_D10G1660.1	0.0157914	0.033703	0.468547
Gh_A12G2406.1	Gbar_A12G027740.1	0.0344382	0.0495186	0.695459
Gh_A12G1558.1	Gbar_A12G018270.1	0	0.0122368	0
Gh_A12G0592.1	Gbar_D12G006590.1	0.0197098	0.0376891	0.522957
Gbar_A12G006550.1	Gh_D12G0604.1	0.0121614	0.0257095	0.473032
Gh_A12G2406.1	Gbar_D12G027630.1	0.0109647	0.0326805	0.335511
Gh_A12G1558.1	Gbar_D12G018370.1	0.00373212	0.033086	0.112801
Gbar_A12G018270.1	Gh_D12G1686.1	0.00373367	0.0330404	0.113003
Gh_A01G0933.1	Gh_D01G0977.1	0.0085047	0.028507	0.298337
Gh_A01G0933.1	Gh_D02G0949.1	0.111749	0.493159	0.226599
Gh_A03G1719.1	Gh_D02G2151.1	0.0229409	0.0391287	0.586293
Gh_A03G1849.1	Gh_D02G2288.1	0.0055597	0.0351352	0.158237
Gh_A03G0704.1	Gh_D02G0949.1	0.0146324	0.0403538	0.362604
Gh_A05G0995.1	Gh_D05G1113.1	0.00520706	0.0237926	0.218852
Gh_A06G1170.1	Gh_D06G1457.1	0.00977764	0.0297991	0.328119
Gh_A06G1714.1	Gh_D06G2263.1	0.0305343	0.0327176	0.933267
Gh_A08G1366.1	Gh_D08G1661.1	0.0111929	0.0422813	0.264726
Gh_A12G1558.1	Gh_D12G1686.1	0.00373212	0.0288695	0.129275
Gh_A12G0592.1	Gh_D12G0604.1	0.0113827	0.0242152	0.470065
Gh_A12G2406.1	Gh_D12G2642.1	0.0109647	0.0326805	0.335511
Gh_D01G0977.1	Gh_D02G0949.1	0.111202	0.523314	0.212495
Gh_D10G1660.1	Gh_A10G2274.1	0.0136714	0.0374961	0.364609
Gh_A01G0933.1	Gorai.002G127000.1	0.00992922	0.0236987	0.418978
Gh_A01G0933.1	Gorai.005G108300.1	0.111721	0.493694	0.226296
Gh_A03G1719.1	Gorai.005G244500.1	0.0171518	0.0340415	0.503849
Gh_A03G1849.1	Gorai.005G258300.1	0.00444446	0.0315467	0.140885
Gh_A03G0704.1	Gorai.005G108300.1	0.0152586	0.038464	0.396698
Gh_A05G0995.1	Gorai.009G121600.1	0.00446098	0.0286431	0.155744
Gh_A06G1714.1	Gorai.010G246600.1	0.0305645	0.0270788	1.12873
Gh_A06G1170.1	Gorai.010G161400.1	0.019136	0.0268328	0.713155
Gh_A08G1366.1	Gorai.004G179800.1	0.00697436	0.0471668	0.147866
Gh_A12G1558.1	Gorai.008G186500.1	0.00459302	0.0266695	0.17222
Gh_A12G0592.1	Gorai.008G067100.1	0.0141547	0.0290125	0.487883
Gh_A12G2406.1	Gorai.008G285400.1	0.0109647	0.0326805	0.335511
Gh_D01G0977.1	Gorai.002G127000.1	0.0042393	0.0141291	0.300039
Gh_D01G0977.1	Gorai.005G108300.1	0.111173	0.523894	0.212206
Gh_D02G0949.1	Gorai.002G127000.1	0.109534	0.514706	0.212808
Gh_D02G0949.1	Gorai.005G108300.1	0.00534868	0.00551135	0.970483
Gh_D02G2151.1	Gorai.005G244500.1	0.0056711	0.0241956	0.234385
Gh_D02G2288.1	Gorai.005G258300.1	0.00110865	0.0103688	0.106921
Gh_D05G1113.1	Gorai.009G121600.1	0.000737282	0.0141514	0.0520997
Gh_D06G1457.1	Gorai.010G161400.1	0.0147102	0.0138664	1.06086
Gh_D06G2263.1	Gorai.010G246600.1	0.0109591	0.00434784	2.52059
Gh_D08G1661.1	Gorai.004G179800.1	0.00417828	0.0231858	0.180209
Gh_D10G1660.1	Gorai.011G186200.1	0.00522878	0.0185137	0.282427
Gh_D11G1380.1	Gorai.007G150200.1	0.0161641	0.033116	0.488105
Gh_D12G1686.1	Gorai.008G186500.1	0.0015275	0.00526318	0.290223
Gh_D12G0604.1	Gorai.008G067100.1	0.00283286	0.00955427	0.296502
Gorai.002G127000.1	Gorai.005G108300.1	0.109506	0.515273	0.21252
